# Supplementary material for: In Situ Preparation of Tannic Acid-Modified Poly(N-isopropylacrylamide) Hydrogel Coatings for Boosting Cell Response
Source: Pharmaceutics. 2024 Apr 13;16(4):538. doi: 10.3390/pharmaceutics16040538 (PMC11054217; doi:10.3390/pharmaceutics16040538)
Supplement: Supplementary file 1 [file pharmaceutics-16-00538-s001.zip]

Archive with 1 entries (1 files):
- pharmaceutics-2920738-supplementary.pdf
